# Supplementary material for: Past and Present of Electrochemical Sensors and Methods for Amphenicol Antibiotic Analysis
Source: Micromachines (Basel). 2022 Apr 27;13(5):677. doi: 10.3390/mi13050677 (PMC9143398; doi:10.3390/mi13050677)
Supplement: Supplementary file 1 [file micromachines-13-00677-s001.zip]

Archive with 1 entries (1 files):
- micromachines-1665282-supplementary.pdf
